# Supplementary material for: Identification of four new susceptibility loci for testicular germ cell tumour
Source: Nat Commun. 2015 Oct 27;6:8690. doi: 10.1038/ncomms9690 (PMC4846317; doi:10.1038/ncomms9690)
Supplement: Supplementary Data 1 — Genomic Evolutionary Rate Profiling analysis [file ncomms9690-s2.xlsx]

## Sheet: Sheet1
	chr	pos (hg19)	LD	LD	Variant	EUR	GERP	Histone marks		DNAse HS	Proteins	Altered motifs	RefSeq	dbSNP	ChromHMM
			(r²)	(D')		freq	cons	Promoter	Enhancer		bound	changed	genes	func annot	prediction
	3	141796252	0.93	0.97	rs73232681	0.19	0.109					Egr-1,Irf,STAT	TFDP2	intronic	.
	3	141799690	0.92	0.97	rs58573615	0.19	-0.298					Foxa,Foxj2	TFDP2	intronic	.
	3	141807747	0.91	0.96	rs113406766	0.19	-0.802					ERalpha-a,HNF4,TLX1::NFIC	TFDP2	intronic	.
	3	141818850	1	1	rs11705932	0.19	-2.65		K562			TAL1,YY1	TFDP2	intronic	Enhancer
	3	141832981	0.97	0.99	rs62284572	0.18	0.0465					BCL	TFDP2	intronic	.
	3	141834784	0.98	0.99	rs62284574	0.19	0.906			Monocytes-CD14+_RO01746,NB4	STAT3	AFP1;BATF_disc3;Hoxa7_2;Hoxc6;Hoxd10;Lhx3_1;Nkx6-1_2;Pou2f2_known4;Sox_5	TFDP2	intronic	.
	16	11917346	0.91	0.99	rs10852340	0.63	-0.413		HepG2			8 altered motifs	BCAR4	intronic	Enhancer
	16	11917449	0.93	0.98	rs10852341	0.64	0.174		HepG2			Sox	BCAR4	intronic	Enhancer
	16	11918020	0.93	0.98	rs8061972	0.65	0.131		HepG2			AP-1,TCF11::MafG	BCAR4	intronic	Enhancer
	16	11919227	0.88	0.99	rs201281432	0.62	0.456					6 altered motifs	BCAR4	intronic	Enhancer
	16	11919228	0.89	0.99	rs12924329	0.63	-0.733					6 altered motifs	BCAR4	intronic	Enhancer
	16	11919946	0.99	0.99	rs4429311	0.65	0.331					13 altered motifs	BCAR4	intronic	Enhancer
	16	11919959	1	1	rs4493057	0.65	0.392					17 altered motifs	BCAR4	intronic	Enhancer
	16	11920037	1	1	rs4561483	0.65	0.392					Cdx2,HP1-site-factor	BCAR4	intronic	Enhancer
	16	11920669	0.96	0.99	rs6498250	0.65	0.199					YY1	BCAR4	intronic	Enhancer
	16	11921263	0.84	0.98	rs11075022	0.62	-1.72					9 altered motifs	BCAR4	intronic	Enhancer
	16	11921352	0.85	0.99	rs11649405	0.62	0.17					4 altered motifs	BCAR4	intronic	Enhancer
	16	11922063	0.84	0.98	rs718081	0.62	-2.43					4 altered motifs	BCAR4	intronic	Enhancer
	16	11927427	0.81	0.91	rs9927765	0.66	-0.702					5 altered motifs	626bp 3' of RSL1D1		Enhancer
	16	11929818	0.82	0.94	rs2098722	0.67	0.149		K562	23 cell types	POL24H8		RSL1D1	3'-UTR	Enhancer
	16	11929914	0.8	0.93	rs3971913	0.67	0.149		K562, Huvec	26 cell types	POL24H8,GATA2,TAL1	Nkx2,ZID,p300	RSL1D1	3'-UTR	Enhancer
	16	11932725	0.81	0.94	rs200340370	0.67	0.225					13 altered motifs	RSL1D1	intronic	Enhancer
	16	88541170	0.81	0.93	rs7188539	0.33	-1.64			Chorion		Ets	ZFPM1	intronic
	16	88542695	0.84	0.96	rs34552467	0.32	-1.05					9 altered motifs	ZFPM1	intronic
	16	88542984	0.8	0.94	rs58397833	0.32	1.21					9 altered motifs	ZFPM1	intronic
	16	88544051	0.88	0.96	rs12447514	0.33	-1.02					Gfi1,RXRA	ZFPM1	intronic
	16	88544822	0.9	0.96	rs7198986	0.33	-2.53			CD20+,SK-N-MC		PLAG1	ZFPM1	intronic
	16	88545257	0.91	0.98	rs17175810	0.33	0.122			GM12891		Brachyury,Myf	ZFPM1	intronic
	16	88545395	0.9	0.96	rs34442094	0.33	-0.253		HepG2			HES1	ZFPM1	intronic	Enhancer
	16	88545801	0.9	0.96	rs12920421	0.33	-0.881			iPS		BCL,NF-I	ZFPM1	intronic
	16	88546253	0.82	0.93	rs55880988	0.33	-3.7			GM12878,Th1,GM12892		14 altered motifs	ZFPM1	intronic
	16	88549264	1	1	rs55637647	0.34	2.24		H1	12 cell types		CHD2,E2F,Myc	ZFPM1	intronic	Enhancer
	16	88551110	0.87	0.98	rs12597021	0.36	0.882			HSMMtube,GM12892		AP-2,EBF,NRSF	ZFPM1	intronic
	16	88551465	0.91	1	rs3859027	0.36	0.037			7 cell types		5 altered motifs	ZFPM1	intronic
	16	88551837	0.85	0.93	rs12927479	0.35	-1.18				EGR1	HNF4,Pax-4	ZFPM1	intronic
	16	88552370	0.85	0.93	rs3751673	0.35	-5.43					4 altered motifs	ZFPM1	missense
	16	88553198	0.81	0.91	rs28634651	0.34	-3.17					Mtf1,Sin3Ak-20,ZBRK1	ZFPM1	intronic
	11	77916279	0.8	0.92	rs2450126	0.2	-3					ERalpha-a,RREB-1	USP35	intronic	Enhancer
	11	77917305	0.93	0.97	rs2256464	0.19	1.92					6 altered motifs	USP35	intronic	Enhancer
	11	77919768	0.94	0.97	rs2256187	0.19	-4.74		HSMM, K562	HSMMtube		BDP1,Rad21,ZNF263	USP35	intronic	Enhancer
	11	77920333	0.86	0.95	rs3830292	0.18	-0.32			HMEC,HMVEC-LBl		Egr-1,RREB-1,p53	USP35	intronic	Enhancer
	11	77920457	0.94	0.97	rs2256051	0.19	-4.89			HMVEC-LBl		Gcm1,Irx	USP35	intronic	Enhancer
	11	77920563	0.94	0.97	rs2510045	0.19	-6.26			Caco-2		6 altered motifs	USP35	synonymous	Enhancer
	11	77922960	0.88	0.97	rs2511177	0.2	0.399						USP35	intronic	Enhancer
	11	77923019	0.86	0.98	rs2512525	0.21	0.39					9 altered motifs	USP35	intronic	Enhancer
	11	77923220	0.94	0.97	rs2511178	0.19	0.399					Mxi1,SREBP	USP35	intronic	Enhancer
	11	77923601	0.87	0.97	rs113093397	0.2	0.399		NHLF			Foxd3	USP35	intronic	Enhancer
	11	77923665	0.95	0.97	rs2510042	0.19	-0.798		NHLF			Zfp105	USP35	intronic	Enhancer
	11	77924388	0.88	0.97	rs2450140	0.2	-4.18			PanIslets		Myc	USP35	intronic	Enhancer
	11	77924544	0.87	0.96	rs2450139	0.2	#N/A			Fibrobl		5 altered motifs	USP35	intronic	Enhancer
	11	77924607	0.88	0.97	rs901105	0.2	-6.33			Fibrobl		Foxa,Foxd1,NF-AT	USP35	intronic	Enhancer
	11	77924870	0.88	0.97	rs2450138	0.2	-1.78					4 altered motifs	USP35	3'-UTR	Enhancer
	11	77925233	0.85	0.95	rs2450137	0.2	-6.34			7 cell types		NF-AT	USP35	3'-UTR	Enhancer
	11	77925273	0.8	0.9	rs2450136	0.19	-4.62			5 cell types		LRH1	USP35	3'-UTR	Enhancer
	11	77925573	0.87	0.96	rs1055248	0.2	1.12			4 cell types			USP35	3'-UTR	Enhancer
	11	77925759	0.88	0.97	rs2450133	0.2	1.8						1bp 3' of USP35		Enhancer
	11	77925778	0.88	0.97	rs2450134	0.2	-1.69					NF-E2,Sin3Ak-20	20bp 3' of USP35		Enhancer
	11	77925855	0.88	0.97	rs2512522	0.2	-1.7					ATF3,E4F1,Pax-8	97bp 3' of USP35		Enhancer
	11	77926292	0.88	0.97	rs2912	0.2	0.588					GR	42bp 3' of GAB2		Enhancer
	11	77926309	0.88	0.97	rs866901	0.2	1.71					4 altered motifs	25bp 3' of GAB2		Enhancer
	11	77926769	0.88	0.97	rs1046780	0.2	-4.93			K562,Medullo		CTCF,Rad21	GAB2	3'-UTR	Enhancer
	11	77927101	0.88	0.97	rs2511162	0.2	3.38			HMEC		5 altered motifs	GAB2	3'-UTR	Enhancer
	11	77930138	0.96	0.98	rs1485483	0.19	-2.43						GAB2	3'-UTR	Enhancer
	11	77930345	0.96	0.98	rs2450122	0.19	-8.84					NRSF	GAB2	synonymous	Enhancer
	11	77930499	0.95	0.97	rs901104	0.19	0.0732					AP-1,BDP1,Brachyury	GAB2	intronic	Enhancer
	11	77930792	0.95	0.97	rs1318241	0.19	-0.173				GR		GAB2	intronic	Enhancer
	11	77930935	0.95	0.97	rs2511171	0.19	1.37			CD34+_Mobilized	GR		GAB2	intronic	Enhancer
	11	77931346	0.95	0.97	rs901103	0.19	-1.7		GM12878			6 altered motifs	GAB2	intronic	Enhancer
	11	77933817	0.84	0.96	rs1977974	0.2	0.458		GM12878			Mef2,SIX5,ZBTB33	GAB2	intronic	Enhancer
	11	77936064	0.96	0.98	rs1385601	0.19	-2.61		GM12878			CDP,Pbx-1,Pbx3	GAB2	intronic	Enhancer
	11	77936166	0.96	0.98	rs1385600	0.19	2.28		GM12878			4 altered motifs	GAB2	synonymous	Enhancer
	11	77937255	0.96	0.98	rs2511180	0.19	3.18			HRCEpiC		4 altered motifs	GAB2	intronic	Enhancer
	11	77937800	0.96	0.98	rs2248407	0.19	-1.11		GM12878				GAB2	synonymous	Enhancer
	11	77940075	0.93	0.97	rs2450128	0.18	-0.589		GM12878, K562			E2A,NF-Y,SP1	GAB2	intronic	Enhancer
	11	77940163	0.94	0.97	rs2512549	0.19	-5.07		K562	Th1		4 altered motifs	GAB2	intronic	Enhancer
	11	77940385	0.95	0.97	rs2450129	0.19	2.03		K562, NHLF	HepG2,Medullo		Pax-5,SP1	GAB2	intronic	Enhancer
	11	77941076	0.94	0.97	rs1007837	0.19	-2.42		K562			GATA	GAB2	intronic	Enhancer
	11	77941771	0.95	0.97	rs2510033	0.19	-2.34		K562	pHTE,AoAF	CMYC,GATA2,GATA1	Whn	GAB2	intronic	Enhancer
	11	77943457	0.94	0.97	rs57769988	0.19	1.29		4 cell types	17 cell types		Hand1	GAB2	intronic	Enhancer
	11	77943848	0.94	0.97	rs2512550	0.19	-0.522		NHEK, HMEC			Duxl	GAB2	intronic	Enhancer
	11	77944480	0.94	0.97	rs2510039	0.19	2.16		NHEK			4 altered motifs	GAB2	intronic	Enhancer
	11	77944548	0.94	0.97	rs2510040	0.19	1.06		NHEK			9 altered motifs	GAB2	intronic	Enhancer
	11	77944568	0.94	0.97	rs2450131	0.19	-0.852					Tel2	GAB2	intronic	Enhancer
	11	77945284	0.94	0.97	rs2510041	0.19	-0.927			5 cell types	USF1		GAB2	intronic	Enhancer
	11	77945807	0.94	0.97	rs2888465	0.19	-0.506					Dbx1,Hdx,Nr2f2	GAB2	intronic	Enhancer
	11	77945815	0.94	0.97	rs2373009	0.19	0.795					4 altered motifs	GAB2	intronic	Enhancer
	11	77945903	0.89	0.96	rs11237424	0.19	0.149					4 altered motifs	GAB2	intronic	Enhancer
	11	77948095	0.96	0.98	rs1017908	0.19	0.889					Hoxa13,PPAR	GAB2	intronic	Enhancer
	11	77948515	0.94	0.97	rs2244508	0.19	0.889					4 altered motifs	GAB2	intronic	Enhancer
	11	77949334	0.96	0.98	rs3102742	0.19	0.149					5 altered motifs	GAB2	intronic	Enhancer
	11	77952771	0.96	0.98	rs2450123	0.19	0.149				SETDB1	HNF4	GAB2	intronic	Enhancer
	11	77953015	0.96	0.98	rs2512519	0.19	0.149				KAP1	BRCA1,Maf	GAB2	intronic	Enhancer
	11	77953551	0.92	0.97	rs201985982	0.19	0.149					11 altered motifs	GAB2	intronic	Enhancer
	11	77954001	0.96	0.98	rs2512520	0.19	0.113						GAB2	intronic	Enhancer
	11	77955437	0.96	0.98	rs57201573	0.19	0.113		HSMM, GM12878, Huvec			8 altered motifs	GAB2	intronic	Enhancer
	11	77957120	0.96	0.98	rs2512545	0.19	-0.226					AhR::Arnt,Arnt,ZEB1	GAB2	intronic	Enhancer
	11	77957276	0.96	0.98	rs2512546	0.19	-0.636					BCL,BDP1,Ets	GAB2	intronic	Enhancer
	11	77959124	0.96	0.98	rs1017907	0.19	-1.18					5 altered motifs	GAB2	intronic	Enhancer
	11	77959435	0.97	0.99	rs2510053	0.19	-2.98			11 cell types		CTCF,GR	GAB2	intronic	Enhancer
	11	77959659	0.97	0.99	rs2510054	0.19	-0.513					p300	GAB2	intronic	Enhancer
	11	77960888	0.97	0.99	rs2512547	0.19	-3.66					Foxa,Foxm1	GAB2	intronic	Enhancer
	11	77961912	0.98	1	rs2510055	0.19	0.235					Evi-1,NF-kappaB	GAB2	intronic	Enhancer
	11	77962116	0.98	1	rs2512548	0.19	0.225					Hmx	GAB2	intronic	Enhancer
	11	77962159	0.97	1	rs142239882	0.19	0.225		K562			16 altered motifs	GAB2	intronic	Enhancer
	11	77962453	0.98	1	rs729354	0.19	3		K562	10 cell types		TEF	GAB2	intronic	Enhancer
	11	77962788	0.98	1	rs144247799	0.19	-3.39		K562, Huvec				GAB2	intronic	Enhancer
	11	77963133	0.98	1	rs731600	0.19	1.62		K562, Huvec			PPAR,RXRA,VDR	GAB2	intronic	Enhancer
	11	77964331	0.98	1	rs2511166	0.19	0.158					4 altered motifs	GAB2	intronic	Enhancer
	11	77964698	0.98	1	rs2511167	0.19	2.6					PTF1-beta,STAT,SZF1-1	GAB2	intronic	Enhancer
	11	77965081	0.98	1	rs2511168	0.19	1.32		Huvec, NHLF	29 cell types	CFOS,MAFK	BCL,Ets,Sin3Ak-20	GAB2	intronic	Enhancer
	11	77965321	0.98	1	rs2511169	0.19	-3.96		NHLF, HSMM, Huvec	Th1		Sox	GAB2	intronic	Enhancer
	11	77966034	0.98	1	rs2510038	0.19	0.118					TAL1	GAB2	intronic	Enhancer
	11	77966099	0.98	1	rs2510037	0.19	-0.761			Melano		11 altered motifs	GAB2	intronic	Enhancer
	11	77966788	0.98	1	rs2510036	0.19	-2.65		K562, Huvec	WI-38		Irx	GAB2	intronic	Enhancer
	11	77968631	0.97	1	rs2510032	0.19	-0.673		Huvec, K562				GAB2	intronic	Enhancer
	11	77968641	0.97	1	rs2512532	0.19	2.89		Huvec, K562			ERalpha-a	GAB2	intronic	Enhancer
	11	77968674	0.98	1	rs2512533	0.19	0.9		Huvec, K562			Ik-1,Ik-2,Smad3	GAB2	intronic	Enhancer
	11	77968977	0.98	1	rs1893449	0.19	-0.349		K562				GAB2	intronic	Enhancer
	11	77969180	0.98	1	rs1893448	0.19	0.817		K562			Cphx,Evi-1	GAB2	intronic	Enhancer
	11	77969223	0.98	1	rs2511155	0.19	-4.69		K562			Foxp3,Rad21	GAB2	intronic	Enhancer
	11	77969956	0.98	1	rs2510031	0.19	0.235		K562			5 altered motifs	GAB2	intronic	Enhancer
	11	77970039	0.98	1	rs2512534	0.19	-0.47		K562			4 altered motifs	GAB2	intronic	Enhancer
	11	77970563	0.94	0.98	rs1942352	0.18	1.21		K562	Medullo			GAB2	intronic	Enhancer
	11	77971167	0.98	1	rs2511156	0.19	5.05		K562, HepG2, NHLF	HTR8svn,WI-38	CTCF	5 altered motifs	GAB2	intronic	Enhancer
	11	77971468	0.98	1	rs2512535	0.19	-1.44		K562, NHLF	K562,T-47D,BE2_C		4 altered motifs	GAB2	intronic	Enhancer
	11	77971693	0.98	1	rs2512536	0.19	0.235		K562, NHLF			Foxa,Mef2,Pou2f2	GAB2	intronic	Enhancer
	11	77971947	0.98	1	rs2512537	0.19	-5.2		K562, NHLF			Evi-1	GAB2	intronic	Enhancer
	11	77972461	0.98	1	rs2512538	0.19	-1.76		NHLF, H1, K562			12 altered motifs	GAB2	intronic	Enhancer
	11	77972632	0.98	1	rs2511157	0.19	0.869		NHLF, K562, H1	H9ES,iPS			GAB2	intronic	Enhancer
	11	77973182	0.98	1	rs1893447	0.19	-0.678		K562	K562,H7-hESC			GAB2	intronic	Enhancer
	11	77973980	0.98	1	rs2511158	0.19	-3.49		NHLF, K562	12 cell types		12 altered motifs	GAB2	intronic	Enhancer
	11	77974193	0.97	1	rs2511159	0.19	0.476		K562			BCL,NRSF,Sin3Ak-20	GAB2	intronic	Enhancer
	11	77974409	0.93	0.97	rs34691529	0.19	0.401		K562			5 altered motifs	GAB2	intronic	Enhancer
	11	77975081	0.97	0.98	rs2511175	0.19	-0.527						GAB2	intronic	Enhancer
	11	77977351	0.97	0.98	rs2512529	0.19	-1.28			HeLa-S3,8988T		XBP-1	GAB2	intronic	Enhancer
	11	77977481	0.97	0.98	rs2510043	0.19	-6.24					Evi-1,NF-I	GAB2	intronic	Enhancer
	11	77978660	0.97	0.98	rs10899449	0.19	0.399		K562			Ik-1,NRSF,Znf143	GAB2	intronic	Enhancer
	11	77978754	0.97	0.98	rs10899450	0.19	-0.698		K562			Hoxa4,Pax-4	GAB2	intronic	Enhancer
	11	77979299	0.97	0.98	rs2512540	0.19	1.12		K562			Bcl6b,PLZF	GAB2	intronic	Enhancer
	11	77979829	0.97	0.98	rs948662	0.19	1.73		K562	K562,HVMF		GATA	GAB2	intronic	Enhancer
	11	77980582	0.97	0.98	rs2511170	0.19	0.946					Mef2,TATA	GAB2	intronic	Enhancer
	11	77981171	0.97	0.98	rs2510051	0.19	-0.924						GAB2	intronic	Enhancer
	11	77981747	0.97	0.98	rs2512541	0.19	1.54					14 altered motifs	GAB2	intronic	Enhancer
	11	77981780	0.97	0.98	rs2512542	0.19	2.02					6 altered motifs	GAB2	intronic	Enhancer
	11	77982130	0.97	0.98	rs2511182	0.19	-0.811			Medullo			GAB2	intronic	Enhancer
	11	77982496	0.97	0.98	rs2511185	0.19	-0.238					EBF,Nkx2	GAB2	intronic	Enhancer
	11	77982564	0.97	0.98	rs2510050	0.19	2.57					CTCF,GCNF	GAB2	intronic	Enhancer
	11	77983883	0.97	0.98	rs2512543	0.19	-0.371			NT2-D1	KAP1,SETDB1	4 altered motifs	GAB2	intronic	Enhancer
	11	77984306	0.97	0.98	rs2511186	0.19	0.195		HepG2			Egr-1,STAT	GAB2	intronic	Enhancer
	11	77984470	0.95	0.98	rs35995010	0.18	0.235						GAB2	intronic	Enhancer
	11	77985459	0.97	0.98	rs2510049	0.19	3.35			A549		BCL,EBF,NF-kappaB	GAB2	intronic	Enhancer
	11	77985849	0.97	0.98	rs2511187	0.19	-0.655		HepG2			HDAC2,Pou2f2	GAB2	intronic	Enhancer
	11	77986371	0.97	0.98	rs2512544	0.19	2.91					7 altered motifs	GAB2	intronic	Enhancer
	11	77987074	0.97	0.98	rs12291804	0.19	-0.835						GAB2	intronic	Enhancer
	11	77987464	0.97	0.98	rs2510048	0.19	-5.19			Medullo		Nanog	GAB2	intronic	Enhancer
	11	77988310	0.97	0.98	rs2511190	0.19	1.79		HepG2			Brachyury,TBX5	GAB2	intronic	Enhancer
	11	77988668	0.97	0.98	rs2510047	0.19	0.225		HepG2, Huvec, K562		FOXA1,FOXA2	HNF1,Nkx2	GAB2	intronic	Enhancer
	11	77988817	0.97	0.98	rs2510046	0.19	0.235		HepG2, Huvec, K562	20 cell types	FOXA1,HNF4A,HNF4G	Foxp1,TATA	GAB2	intronic	Enhancer
	11	77989624	0.84	0.96	rs34825107	0.17	0.225		Huvec			CDP,SRF	GAB2	intronic	Enhancer
	11	77989644	0.92	0.98	rs3018313	0.18	-0.451		Huvec			4 altered motifs	GAB2	intronic	Enhancer
	11	77989652	0.92	0.98	rs3018314	0.18	0.225		Huvec			HEN1,PPAR,Rad21	GAB2	intronic	Enhancer
	11	77990260	0.97	0.98	rs4945261	0.19	-0.872		Huvec	HMVEC-dBl-Ad,SK-N-MC		AIRE,Nrf1,RORalpha1	GAB2	intronic	Enhancer
	11	77990831	0.97	0.98	rs4945262	0.19	0.225					8 altered motifs	GAB2	intronic	Enhancer
	11	77991222	0.97	0.98	rs10899451	0.19	0.281					4 altered motifs	GAB2	intronic	Enhancer
	11	77992588	0.96	0.98	rs4134379	0.19	-0.669		K562			SETDB1,Znf143,p53	GAB2	intronic	Enhancer
	11	77992967	0.97	0.98	rs7101429	0.19	1.63		K562			5 altered motifs	GAB2	intronic	Enhancer
	11	77993860	0.97	0.98	rs55761949	0.19	-2.96		K562			Dbx2,Isl2	GAB2	intronic	Enhancer
	11	77994489	1	1	rs57738705	0.19	0.616		K562			11 altered motifs	GAB2	intronic	Enhancer
	11	77995143	1	1	rs10899452	0.19	-1.37		K562				GAB2	intronic	Enhancer
	11	77995188	1	1	rs7127187	0.19	-0.385		K562				GAB2	intronic	Enhancer
	11	77995191	1	1	rs7116698	0.19	2.19		K562				GAB2	intronic	Enhancer
	11	77996020	1	1	rs9651768	0.19	-3.46		K562			Pou5f1	GAB2	intronic	Enhancer
	11	77996166	1	1	rs9651769	0.19	-0.887		K562		GATA2	Brachyury,VDR	GAB2	intronic	Enhancer
	11	77996521	1	1	rs10793295	0.19	-0.47		K562		GATA1	7 altered motifs	GAB2	intronic	Enhancer
	11	77997482	1	1	rs10899453	0.19	-0.392		K562			Irf	GAB2	intronic	Enhancer
	11	77997513	1	1	rs10899454	0.19	0.416		K562			Pou5f1	GAB2	intronic	Enhancer
	11	77997678	0.97	1	rs113351383	0.18	1.16		K562			9 altered motifs	GAB2	intronic	Enhancer
	11	77997936	1	1	rs7107174	0.19	-0.708		K562				GAB2	intronic	Enhancer
	11	77998488	1	1	rs11237438	0.19	0.468		K562			CEBPB	GAB2	intronic	Enhancer
	11	77998861	0.92	1	rs11237439	0.18	0.226		K562			Hoxa4,Pax-4	GAB2	intronic	Enhancer
	11	77999163	1	1	rs10899455	0.19	-0.371		K562			AP-1	GAB2	intronic	Enhancer
	11	78000155	1	1	rs10899456	0.19	-0.0793		K562, HepG2			6 altered motifs	GAB2	intronic	Enhancer
	11	78001163	1	1	rs10899457	0.19	-4.58		5 cell types			6 altered motifs	GAB2	intronic	Enhancer
	11	78001248	1	1	rs4291702	0.19	0.942		5 cell types		TCF4		GAB2	intronic	Enhancer
	11	78003151	0.94	0.98	rs7939352	0.18	-0.119		HepG2, K562	Th2		Foxj2,Pax-1	GAB2	intronic	Enhancer
	11	78003499	0.95	0.98	rs4944195	0.18	0.233		HepG2, K562	Th1,Jurkat,Th2	13 bound proteins	Hsf	GAB2	intronic	Enhancer
	11	78004958	0.91	0.98	rs138053725	0.18	#N/A		K562			16 altered motifs	GAB2	intronic	Enhancer
	11	78005089	0.91	0.99	rs11237443	0.18	#N/A		K562			Dobox4	GAB2	intronic	Enhancer
	11	78007169	0.97	0.98	rs7104222	0.19	0.505		K562	8 cell types	POL2,GATA3	7 altered motifs	GAB2	intronic	Enhancer
	11	78007451	0.97	0.98	rs10899458	0.19	-3.07		K562			AP-1,NF-I,RXRA	GAB2	intronic	Enhancer
	11	78007873	0.97	0.98	rs4627115	0.19	1.45		K562, HepG2	WERI-Rb-1	TAL1,FOXA1	4 altered motifs	GAB2	intronic	Enhancer
	11	78007920	0.97	0.98	rs4340079	0.19	-1.59		K562, HepG2	WERI-Rb-1	FOXA1	GR,NF-I,Smad3	GAB2	intronic	Enhancer
	11	78008731	0.97	0.98	rs4944196	0.19	-2.46		HepG2, K562				GAB2	intronic	Enhancer
	11	78009660	0.97	0.98	rs10793297	0.19	-1.56		K562, HepG2			4 altered motifs	GAB2	intronic	Enhancer
	11	78010080	0.97	0.98	rs10899460	0.19	1.33		K562, H1, HepG2	HSMM			GAB2	intronic	Enhancer
	11	78010830	0.97	0.98	rs11602622	0.19	0.338		HepG2, K562			CHOP::CEBPalpha	GAB2	intronic	Enhancer
	11	78011153	0.97	0.98	rs11601866	0.19	-1.5		K562			4 altered motifs	GAB2	intronic	Enhancer
	11	78013492	0.97	0.98	rs4417308	0.19	0.225		K562			Pax-2,Pdx1,XBP-1	GAB2	intronic	Enhancer
	11	78013588	0.97	0.98	rs10899465	0.19	0.225					4 altered motifs	GAB2	intronic	Enhancer
	11	78013674	0.97	0.98	rs10899466	0.19	-0.451						GAB2	intronic	Enhancer
	11	78014057	0.97	0.98	rs10899467	0.19	#N/A					7 altered motifs	GAB2	intronic	Enhancer
	11	78015563	0.97	0.98	rs6592772	0.19	-0.765					THAP1	GAB2	intronic	Enhancer
	11	78015952	0.97	0.98	rs4128206	0.19	0.9					6 altered motifs	GAB2	intronic	Enhancer
	11	78016650	0.97	0.98	rs10899468	0.19	-4.1					Foxa,Pax-6	GAB2	intronic	Enhancer
	11	78017341	0.91	0.97	rs10793298	0.18	0.149					ERalpha-a,HNF4,Roaz	GAB2	intronic	Enhancer
	11	78018313	0.97	0.98	rs10899469	0.19	0.784						GAB2	intronic	Enhancer
	11	78018954	0.97	0.98	rs10793299	0.19	0.636					HNF1	GAB2	intronic	Enhancer
	11	78019582	0.97	0.98	rs10793300	0.19	1.59		GM12878	Th1		7 altered motifs	GAB2	intronic	Enhancer
	11	78020052	0.97	0.98	rs10899470	0.19	-0.027		GM12878, K562	FibroP		Brachyury,Mrg	GAB2	intronic	Enhancer
	11	78020913	0.97	0.98	rs10793301	0.19	-6.09		GM12878, K562, HepG2	K562,Medullo,Adult_CD4_Th0	NRSF,FOXA1	4 altered motifs	GAB2	intronic	Enhancer
	11	78021146	0.97	0.98	rs7941617	0.19	1.83		K562, HepG2, GM12878	GM12892,T-47D		11 altered motifs	GAB2	intronic	Enhancer
	11	78021330	0.8	0.9	rs7941845	0.18	0.303		4 cell types			8 altered motifs	GAB2	intronic	Enhancer
	11	78023356	0.86	0.96	rs11237450	0.2	#N/A		4 cell types	Th1,CD34+_Mobilized,Jurkat		FAC1,Foxp1,RREB-1	GAB2	intronic	Enhancer
	11	78026516	0.95	0.98	rs4492844	0.19	0.698		K562			Foxc1,Irx	GAB2	intronic	Enhancer
	11	78027458	0.95	0.98	rs4945265	0.19	-1.29					11 altered motifs	GAB2	intronic	Enhancer
	11	78027488	0.95	0.98	rs4945266	0.19	0.79					8 altered motifs	GAB2	intronic	Enhancer
	11	78028480	0.95	0.98	rs11237452	0.19	-0.824					10 altered motifs	GAB2	intronic	Enhancer
	11	78028587	0.95	0.98	rs11237453	0.19	0.731					RFX5	GAB2	intronic	Enhancer
	11	78030046	0.95	0.98	rs7116611	0.19	-2.15		5 cell types	5 cell types		Osf2	GAB2	intronic	Enhancer
	11	78030149	0.95	0.98	rs60584591	0.19	3.75		5 cell types	SK-N-SH_RA		Nr2f2	GAB2	intronic	Enhancer
	11	78030886	0.95	0.98	rs58235466	0.19	-0.911		4 cell types	24 cell types			GAB2	intronic	Enhancer
	11	78032605	0.92	0.97	rs4944198	0.19	-0.844					RXRA,Zbtb3	GAB2	intronic	Enhancer
	11	78033172	0.91	0.96	rs12574042	0.19	0.235					5 altered motifs	GAB2	intronic	Enhancer
	11	78033252	0.91	0.96	rs12574044	0.19	-0.47					Zfx	GAB2	intronic	Enhancer
	11	78034020	0.91	0.96	rs2090095	0.19	0.225		GM12878			7 altered motifs	GAB2	intronic	Enhancer
	11	78034424	0.89	0.95	rs55825352	0.19	-0.371		GM12878			4 altered motifs	GAB2	intronic	Enhancer
	11	78034454	0.89	0.95	rs55808581	0.19	0.185		GM12878			7 altered motifs	GAB2	intronic	Enhancer
	11	78035832	0.89	0.95	rs7113042	0.19	-2.88		GM12878, K562			SRF	GAB2	intronic	Enhancer
	11	78036703	0.89	0.95	rs72931639	0.19	4.19		GM12878, K562, HSMM	11 cell types	7 bound proteins		GAB2	intronic	Enhancer
	11	78036707	0.89	0.95	rs58565853	0.19	1.19		GM12878, K562, HSMM	11 cell types	7 bound proteins	Tel2	GAB2	intronic	Enhancer
	11	78037773	0.89	0.95	rs66583694	0.19	1.44		K562	Th1,Th2		BRCA1,MIF-1	GAB2	intronic	Enhancer
	11	78037862	0.89	0.95	rs72931642	0.19	1.34		K562	Th1,Th2			GAB2	intronic	Enhancer
	11	78037933	0.89	0.95	rs4945267	0.19	-1		K562			Brachyury,HNF1	GAB2	intronic	Enhancer
	11	78037936	0.89	0.95	rs4945268	0.19	1.06		K562			Brachyury	GAB2	intronic	Enhancer
	11	78040259	0.89	0.95	rs7117238	0.19	1.43					4 altered motifs	GAB2	intronic	Enhancer
	11	78040780	0.88	0.95	rs11237456	0.19	-0.0564					Pax-5,ZEB1	GAB2	intronic	Enhancer
	11	78040961	0.9	0.95	rs10793302	0.19	-1.25		K562			NF-I,Smad,TLX1::NFIC	GAB2	intronic	Enhancer
	11	78042533	0.89	0.96	rs10899472	0.19	0.332					BCL	GAB2	intronic	Enhancer
	11	78042983	0.9	0.96	rs10899473	0.19	3.62		HepG2, GM12878, K562	Melano,HMVEC-LLy,HMVEC-dNeo		5 altered motifs	GAB2	intronic	Enhancer
	11	78043431	0.9	0.96	rs11601196	0.19	-0.624		K562, GM12878	FibroP,GM19238,CD34+_Mobilized	MEF2A,NFKB,PU1	9 altered motifs	GAB2	intronic	Enhancer
	11	78043636	0.9	0.96	rs10899474	0.19	1.62		K562, HSMM, GM12878	12 cell types		GATA,HNF1,Maf	GAB2	intronic	Enhancer
	11	78045071	0.92	0.96	rs7115850	0.19	0.109					8 altered motifs	GAB2	intronic	Enhancer
	11	78046940	0.92	0.96	rs12281104	0.19	0.235					CTCF	GAB2	intronic	Enhancer
	11	78047077	0.91	0.96	rs4945269	0.19	0.235					7 altered motifs	GAB2	intronic	Enhancer
	11	78049750	0.85	0.96	rs7119933	0.2	-0.757		K562			Hand1,Hoxb8,Pdx1	GAB2	intronic	Enhancer
	11	78050849	0.92	0.96	rs11237458	0.19	3.62		GM12878, HSMM, K562	Th1,Melano		Pax-8	GAB2	intronic	Enhancer
	11	78051610	0.9	0.96	rs10899475	0.19	1.36		K562	Th2			GAB2	intronic	Enhancer
	11	78051794	0.9	0.96	rs10899476	0.19	1.89		K562		USF1	Nkx3,Sp100	GAB2	intronic	Enhancer
	11	78052104	0.9	0.96	rs10899477	0.19	1.69		K562			5 altered motifs	GAB2	intronic	Enhancer
	11	78052238	0.9	0.96	rs10899478	0.19	0.622		K562			Pou2f2	GAB2	intronic	Enhancer
	11	78052539	0.9	0.96	rs10899479	0.19	0.195		K562			7 altered motifs	GAB2	intronic	Enhancer
	11	78052864	0.92	0.96	rs2292572	0.19	-3.03		K562			RXRA,Sin3Ak-20	GAB2	5'-UTR	Enhancer
	11	78053139	0.9	0.96	rs2292573	0.19	-2.35		K562			8 altered motifs	GAB2	intronic	Enhancer
	11	78053532	0.9	0.96	rs10899480	0.19	0.463					Ets	GAB2	intronic	Enhancer
	11	78054336	0.89	0.95	rs12277648	0.19	-0.776					Foxa,SZF1-1	GAB2	intronic	Enhancer
	11	78056272	0.85	0.95	rs201322018	0.18	-0.642		Huvec, HMEC			8 altered motifs	GAB2	intronic	Enhancer
	11	78056273	0.83	0.95	rs11237459	0.17	0.418		Huvec, HMEC				GAB2	intronic	Enhancer
	11	78056274	0.83	0.95	rs11237460	0.17	-0.762		Huvec, HMEC				GAB2	intronic	Enhancer
	11	78057122	0.89	0.95	rs10501426	0.19	-5.05		HSMM, K562	5 cell types		Foxj1,GR	GAB2	intronic	Enhancer
	11	78057623	0.86	0.93	rs140637266	0.19	-6.33		K562, HSMM			9 altered motifs	GAB2	intronic	Enhancer
	11	78057722	0.88	0.96	rs10160744	0.19	-4.98		K562, HSMM			4 altered motifs	GAB2	intronic	Enhancer
	11	78058721	0.9	0.95	rs10899481	0.19	0.637		K562, HSMM			Ets	GAB2	intronic	Enhancer
	11	78058812	0.9	0.95	rs11237462	0.19	-2.51		K562, HSMM			Arid3a	GAB2	intronic	Enhancer
	11	78060081	0.9	0.95	rs10899482	0.19	-1.94		7 cell types	PANC-1		7 altered motifs	GAB2	intronic	Enhancer
	11	78060464	0.9	0.95	rs11237463	0.19	1.12	Huvec	5 cell types		GATA2,MAFK	GATA,TAL1	GAB2	intronic	Promoter
	11	78060750	0.9	0.95	rs10793303	0.19	0.427		6 cell types			CEBPG,Foxp1,Mef2	GAB2	intronic	Enhancer
	11	78061057	0.9	0.95	rs10899483	0.19	0.502	Huvec	6 cell types	AoSMC,PANC-1		4 altered motifs	GAB2	intronic	Promoter
	11	78063207	0.87	0.94	rs11237464	0.19	-0.282		GM12878, K562			GR,THAP1,YY1	GAB2	intronic	Enhancer
	11	78064907	0.87	0.94	rs10793304	0.19	1.7		K562			GATA,NRSF,Sin3Ak-20	GAB2	intronic	Enhancer
	11	78065959	0.87	0.94	rs4245459	0.19	-1.64		4 cell types	38 cell types	5 bound proteins		GAB2	intronic	Enhancer
	11	78067017	0.87	0.94	rs10793305	0.19	0.225		K562	NB4	TBP	5 altered motifs	GAB2	intronic	Enhancer
	11	78068216	0.87	0.94	rs4945270	0.19	2.45					11 altered motifs	GAB2	intronic	Enhancer
	11	78068765	0.85	0.94	rs10899484	0.18	0.0465			HSMM		Foxp1,Pou2f2,Smad	GAB2	intronic	Enhancer
	11	78071876	0.89	0.95	rs1399196	0.19	-0.97		K562			EBF,TAL1	GAB2	intronic	Enhancer
	11	78072383	0.89	0.95	rs10899485	0.19	-3.81		K562			DMRT5,DMRT7	GAB2	intronic	Enhancer
	11	78072398	0.89	0.95	rs10899486	0.19	2.24		K562		EGR1		GAB2	intronic	Enhancer
	11	78072476	0.89	0.95	rs10751287	0.19	-1.18		K562		EGR1	CDP,RREB-1	GAB2	intronic	Enhancer
	11	78072658	0.89	0.95	rs10751288	0.19	1.8					8 altered motifs	GAB2	intronic	Enhancer
	11	78072833	0.89	0.95	rs11237468	0.19	1.24					CTCF	GAB2	intronic	Enhancer
	11	78072875	0.89	0.95	rs11237469	0.19	-0.371					Irf,PRDM1	GAB2	intronic	Enhancer
	11	78073192	0.89	0.95	rs72931690	0.19	-3.27					8 altered motifs	GAB2	intronic	Enhancer
	11	78073280	0.89	0.95	rs11601161	0.19	1.23					6 altered motifs	GAB2	intronic	Enhancer
	11	78073288	0.89	0.95	rs11601590	0.19	1.54					Pou3f2,Rad21,SZF1-1	GAB2	intronic	Enhancer
	11	78073491	0.87	0.94	rs11603112	0.19	1.68					10 altered motifs	GAB2	intronic	Enhancer
	11	78073501	0.89	0.95	rs11601195	0.19	3.03					8 altered motifs	GAB2	intronic	Enhancer
	11	78075725	0.82	0.94	rs7105835	0.2	0.0808		K562			Zec	GAB2	intronic	Enhancer
	11	78082604	0.87	0.94	rs11237471	0.19	-0.737		NHLF, HSMM, K562	HAEpiC		AP-1,Pbx3	GAB2	intronic	Enhancer
	11	78085474	0.87	0.94	rs10899487	0.19	1.15					Nanog,Sox,TCF4	GAB2	intronic	Enhancer
	11	78086005	0.88	0.95	rs10793308	0.18	-2.36			HL-60		4 altered motifs	GAB2	intronic	Enhancer
	11	78088210	0.86	0.93	rs12291726	0.19	0.235				KAP1,SETDB1	5 altered motifs	GAB2	intronic	Enhancer
	11	78088754	0.87	0.93	rs10899488	0.19	0.791		K562			DMRT1	GAB2	intronic	Enhancer
	11	78091150	0.86	0.93	rs2373115	0.19	1.05		GM12878, K562			Pax-3	GAB2	intronic	Enhancer
	11	78093799	0.86	0.93	rs10793309	0.19	1.73					HP1-site-factor,Myf,Sox	GAB2	intronic	Enhancer
	11	78095069	0.86	0.93	rs11237477	0.19	-0.856					8 altered motifs	GAB2	intronic	Enhancer
	11	78095373	0.81	0.93	rs10899489	0.18	-2.3						GAB2	intronic	Enhancer
	11	78096977	0.84	0.92	rs4945273	0.19	0.458					29 altered motifs	GAB2	intronic	Enhancer
	11	78099014	0.84	0.93	rs10793310	0.18	0.682					5 altered motifs	GAB2	intronic	Enhancer
	11	78101700	0.83	0.91	rs1567890	0.19	-1.16			T-47D		TAL1	GAB2	intronic	Enhancer
	11	78101985	0.83	0.91	rs1567891	0.19	1.79			HMVEC-dBl-Neo,Monocytes-CD14+_RO01746	PU1	Gfi1,STAT	GAB2	intronic	Enhancer
	11	78102266	0.81	0.9	rs7111986	0.19	-1.19						GAB2	intronic	Enhancer
	11	78102363	0.81	0.9	rs7128666	0.19	0.597					22 altered motifs	GAB2	intronic	Enhancer
	11	78102470	0.81	0.9	rs7112234	0.19	-5.45					7 altered motifs	GAB2	intronic	Enhancer
	11	78103300	0.83	0.91	rs12270434	0.19	0.543		K562			Foxp1,HDAC2,Irf	GAB2	intronic	Enhancer
	11	78103902	0.83	0.91	rs12284390	0.19	-1.28	K562			CEBPB		GAB2	intronic	Promoter
	11	78104399	0.83	0.91	rs10793311	0.19	1.65		HepG2, K562			6 altered motifs	GAB2	intronic	Enhancer
	11	78105879	0.83	0.91	rs10899490	0.19	-2.34		K562			HDAC2	GAB2	intronic	Enhancer
	11	78106305	0.81	0.9	rs10899491	0.19	-0.86		K562			BCL,NRSF,Zic	GAB2	intronic	Enhancer
	11	78109260	0.84	0.92	rs4945274	0.19	1.77		K562				GAB2	intronic	Enhancer
	11	78109810	0.84	0.92	rs10899492	0.19	1.08		K562				GAB2	intronic	Enhancer
	11	78110385	0.84	0.92	rs11237480	0.19	0.204		H1, K562	5 cell types			GAB2	intronic	Enhancer
	11	78111613	0.83	0.91	rs7939646	0.19	-0.392		K562			Pou2f2,Sox,Zfp410	GAB2	intronic	Enhancer
